# Supplementary material for: Isolation and Mechanistic Investigation of the Efficient Zearalenone-Removing Strain Bacillus licheniformis YJ25
Source: Toxins (Basel). 2025 May 23;17(6):263. doi: 10.3390/toxins17060263 (PMC12197482; doi:10.3390/toxins17060263)
Supplement: Supplementary file 1 [file toxins-17-00263-s001.zip]

Archive with 1 entries (1 files):
- toxins-3586042-supplementary.pdf
